# Supplementary material for: Preoperative Ultrasound for the Prediction of Postinduction Hypotension: A Systematic Review and Meta-Analysis
Source: J Pers Med. 2024 Apr 25;14(5):452. doi: 10.3390/jpm14050452 (PMC11122148; doi:10.3390/jpm14050452)
Supplement: Supplementary file 1 [file jpm-14-00452-s001.zip]

Archive with 2 entries (2 files):
- Appendix A.pdf
- Supplementary Materials.pdf
